# Supplementary material for: Bias by gender: exploring gender-based differences in the endorsement of ADHD symptoms and impairment among adult patients
Source: Front Glob Womens Health. 2025 Mar 20;6:1549028. doi: 10.3389/fgwh.2025.1549028 (PMC11965619; doi:10.3389/fgwh.2025.1549028)
Supplement: Supplementary file 1 [file Table1.xlsx]

## Sheet: Adulthood symptoms
Symptom	Frequency Men	Frequency Women	Percent Men	Percent Women	p-value (chi-square)	χ2	φ	OR	SE ln(OR)	Lower Bound OR	Upper Bound OR
Fails to pay close attention to details/makes careless mistakes	715	1107	81.1578	80.4506	0.718237	0.130188	0.00759486	1.04665	0.109743	0.844088	1.29783
Has difficulty sustaining attention	858	1340	97.3893	97.3837	1	9.01065e-28	6.31848e-16	1.00221	0.270495	0.589803	1.70297
Does not seem to listen when spoken to directly	706	1135	80.1362	82.4855	0.177488	1.81853	0.0283854	0.856619	0.110278	0.690109	1.06331
Does not follow through on instructions, fails to finish chores/duties	778	1275	88.3087	92.6599	0.000578216	11.8448	0.0724434	0.598348	0.147239	0.448354	0.798521
Has difficulty organising tasks and activities	752	1238	85.3575	89.9709	0.00117968	10.5219	0.0682781	0.64981	0.130904	0.502758	0.839874
Avoids, dislikes, or is reluctant to engage in tasks that require sustained mental effort	803	1262	91.1464	91.7151	0.692777	0.156095	0.00831628	0.929965	0.153721	0.688044	1.25695
Loses things necessary for tasks or activities	629	1106	71.3961	80.3779	1.03131e-06	23.8688	0.102837	0.609339	0.100826	0.500073	0.742478
Is easily distracted by extraneous stimuli	813	1292	92.2815	93.8953	0.159637	1.97766	0.0296012	0.777317	0.169159	0.557966	1.0829
Is forgetful in daily activities	681	1120	77.2985	81.3953	0.0208361	5.34045	0.0486433	0.778286	0.106149	0.632097	0.958285
Fidgets with hands or feet or squirms in seat	720	1106	81.7253	80.3779	0.45956	0.546966	0.0155673	1.09173	0.11049	0.879153	1.35571
Leaves seat in classroom/in other situations in which remaining seated is expected	464	686	52.6674	49.8547	0.207368	1.5897	0.0265395	1.1192	0.0863728	0.944898	1.32565
Feels restless	692	1207	78.5471	87.718	8.46551e-09	33.1651	0.12122	0.512653	0.116111	0.408308	0.643664
Has difficulty engaging in leisure activities quietly	356	651	40.4086	47.311	0.00150011	10.0785	0.0668239	0.755175	0.0873451	0.636353	0.896184
Is often on the go or often acts as if ‘driven by a motor’	562	999	63.7911	72.6017	1.21595e-05	19.1381	0.0920838	0.664847	0.0925617	0.554538	0.797098
Talks excessively	462	864	52.4404	62.7907	1.37313e-06	23.3179	0.101643	0.653408	0.087531	0.550397	0.775697
Blurts out answers before questions have been completed	578	971	65.6073	70.5669	0.0150682	5.90848	0.0511649	0.795648	0.0923549	0.663906	0.953532
Has difficulty awaiting turn	510	832	57.8888	60.4651	0.24112	1.37403	0.0246736	0.898818	0.0877289	0.756825	1.06745
Interrupts or intrudes on others	355	614	40.2951	44.6221	0.0474392	3.92974	0.0417269	0.837586	0.087516	0.70556	0.994316

## Sheet: Childhood symptoms
Symptom	Frequency Men	Frequency Women	Percent Men	Percent Women	p-value (chi-square)	χ2	φ	OR	SE ln(OR)	Lower Bound OR	Upper Bound OR
Fails to pay close attention to details/makes careless mistakes	601	844	68.2179	61.3372	0.00104656	10.7433	0.0689928	1.35296	0.0911035	1.13171	1.61746
Has difficulty sustaining attention	754	1139	85.5846	82.7762	0.0870766	2.92761	0.0360156	1.23536	0.119573	0.977259	1.56162
Does not seem to listen when spoken to directly	598	870	67.8774	63.2267	0.0267525	4.90672	0.0466262	1.22898	0.0912772	1.02766	1.46975
Does not follow through on instructions, fails to finish chores/duties	666	956	75.5959	69.4767	0.0018971	9.64653	0.0653762	1.3609	0.0978756	1.12335	1.6487
Has difficulty organising tasks and activities	622	1007	70.6016	73.1831	0.198121	1.65618	0.0270887	0.88001	0.0957695	0.729402	1.06172
Avoids, dislikes, or is reluctant to engage in tasks that require sustained mental effort	688	969	78.0931	70.4215	7.01882e-05	15.8058	0.0836839	1.49728	0.100617	1.22929	1.82368
Loses things necessary for tasks or activities	459	772	52.0999	56.1047	0.0686624	3.31471	0.0383228	0.850981	0.0865984	0.718135	1.0084
Is easily distracted by extraneous stimuli	737	1119	83.6549	81.3227	0.174573	1.84323	0.0285775	1.17546	0.114394	0.939364	1.4709
Is forgetful in daily activities	510	739	57.8888	53.7064	0.0566075	3.63409	0.0401266	1.18493	0.0870588	0.999046	1.40539
Fidgets with hands or feet or squirms in seat	630	913	71.5096	66.3517	0.0116018	6.37072	0.0531286	1.27285	0.0939494	1.05878	1.5302
Leaves seat in classroom/in other situations in which remaining seated is expected	405	481	45.9705	34.9564	2.18224e-07	26.8646	0.1091	1.58316	0.0881266	1.33202	1.88166
Feels restless	480	656	54.4835	47.6744	0.00185175	9.69097	0.0655266	1.31379	0.086547	1.10881	1.55667
Has difficulty engaging in leisure activities quietly	349	514	39.6141	37.3547	0.301547	1.06734	0.0217463	1.10017	0.0886039	0.924777	1.30882
Is often on the go or often acts as if ‘driven by a motor’	479	749	54.37	54.4331	1	0	0	0.997459	0.0866329	0.841689	1.18206
Talks excessively	374	756	42.4518	54.9419	9.12857e-09	33.0185	0.120952	0.60497	0.0870737	0.510052	0.71755
Blurts out answers before questions have been completed	396	686	44.9489	49.8547	0.0255744	4.98457	0.0469946	0.821256	0.0865685	0.69309	0.973121
Has difficulty awaiting turn	428	645	48.5812	46.875	0.454109	0.560376	0.015757	1.07079	0.0863848	0.904005	1.26834
Interrupts or intrudes on others	327	524	37.1169	38.0814	0.676901	0.173635	0.00877108	0.959724	0.0891362	0.805883	1.14293

## Sheet: Adulthood impairment
Category	Frequency Men	Frequency Women	Percent Men	Percent Women	p-value (chi-square)	χ2	φ	OR	SE ln(OR)	Lower Bound OR	Upper Bound OR
Work/education	779	1181	88.4222	85.8285	0.0864549	2.93918	0.0360867	1.26102	0.130624	0.976187	1.62896
Relationship/family	538	778	61.067	56.5407	0.0371785	4.34221	0.0438621	1.20562	0.0879305	1.01476	1.43238
Social contacts	504	847	57.2077	61.5552	0.0442767	4.04598	0.0423395	0.834952	0.0877932	0.70296	0.991728
Free time/hobby	624	1100	70.8286	79.9419	8.56462e-07	24.2265	0.103605	0.609211	0.100129	0.500652	0.74131
Self-confidence	710	1225	80.5902	89.0262	3.22962e-08	30.5644	0.11637	0.511803	0.121224	0.403567	0.649069

## Sheet: Childhood impairment
Category	Frequency Men	Frequency Women	Percent Men	Percent Women	p-value (chi-square)	χ2	φ	OR	SE ln(OR)	Lower Bound OR	Upper Bound OR
Work/education	781	1097	88.6493	79.7238	4.34812e-08	29.9876	0.115267	1.98632	0.125603	1.55286	2.54076
Relationship/family	388	576	44.0409	41.8605	0.328105	0.956363	0.0205848	1.09308	0.0871311	0.921478	1.29664
Social contacts	413	716	46.8785	52.0349	0.0189315	55.0783	0.0493997	0.813458	0.0864283	0.686698	0.963617
Free time/hobby	443	681	50.2838	49.4913	0.7458	0.105094	0.00682376	1.03221	0.0863002	0.87158	1.22244
Self-confidence	569	1063	64.5857	77.2529	7.39644e-10	42.4112	0.13708	0.536993	0.0953846	0.445426	0.647384

## Sheet: Adulthood symptom examples
	English translation	Frequency Men	Frequency Women	Percent Men	Percent Women	Expected Freq Men	Expected Freq Women	p-value (chi-square)	Total Frequency	Total Percent	Total Selections Women	Total Selections Men	Grand Total	χ2	φ	OR	SE ln(OR)	Lower Bound OR	Upper Bound OR
A1: Attention to detail											68961	41328	110289
DIVA_A1a1 Slordige fouten maken	Makes careless mistakes	454	678	51.5323	49.2733	424.188	707.812	0.0671733	1132	50.1551				3.35078	0.0544063	1.0946	0.0863259	0.924212	1.29639
DIVA_A1a2 Langzaam moeten werken om fouten te voorkomen	Works slowly to avoid mistakes	294	518	33.3712	37.6453	304.276	507.724	0.456258	812	35.977				0.555059	0.0261452	0.829596	0.090559	0.694674	0.990723
DIVA_A1a3 Levert slordig werk af	Work is inaccurate	237	293	26.9012	21.2936	198.604	331.396	0.000569943	530	23.4825				11.8717	0.149664	1.36026	0.100541	1.11697	1.65655
DIVA_A1a4 Instructies niet nauwkeurig lezen	Does not read instructions carefully	327	585	37.1169	42.5145	341.749	570.251	0.313	912	40.4076				1.01797	0.0334096	0.798102	0.0885256	0.670972	0.949321
DIVA_A1a5 Kijkt over details heen of mist deze	Overlooks or misses details	355	572	40.2951	41.5698	347.37	579.63	0.604641	927	41.0722				0.268053	0.0170048	0.948643	0.087807	0.798656	1.1268
DIVA_A1a6 Slecht zijn in gedetailleerd werken	MISSING	211	304	23.9501	22.093	192.983	322.017	0.100974	515	22.8179				2.69009	0.0722736	1.11053	0.102246	0.908857	1.35694
DIVA_A1a7 Te veel tijd nodig hebben voor details	Too much time needed to complete detailed tasks	357	594	40.5221	43.1686	356.363	594.637	0.965966	951	42.1356				0.00182055	0.0013836	0.896927	0.0875888	0.75544	1.06491
DIVA_A1a8 Verzanden in details	Gets easily bogged down by details	358	565	40.6356	41.061	345.871	577.129	0.409495	923	40.895				0.680267	0.0271481	0.982548	0.0877969	0.827217	1.16705
DIVA_A1a9 Te snel werken en daardoor fouten maken	Works too quickly and therefore makes mistakes	292	492	33.1442	35.7558	293.784	490.216	0.895275	784	34.7364				0.0173272	0.00470117	0.890748	0.0910285	0.745195	1.06473
A2: Holding attention on tasks
DIVA_A2a1 Niet lang de aandacht bij taken kunnen houden	Not able to keep attention on tasks for long	688	1129	78.0931	82.0494	680.875	1136.13	0.729842	1817	80.5051				0.119257	0.00810147	0.779891	0.10756	0.631651	0.962922
DIVA_A2a2 Snel afgeleid zijn door eigen associaties/gedachten	Quickly distracted by own thoughts or associations	730	1160	82.8604	84.3023	708.229	1181.77	0.300885	1890	83.7395				1.07027	0.0237966	0.900206	0.116121	0.716964	1.13028
DIVA_A2a3 Gemakkelijk afgeleid door gedachten aan iets anders	Easily distracted by unrelated thoughts	637	1068	72.3042	77.6163	638.905	1066.09	0.924051	1705	75.5428				0.00908812	0.00230874	0.752886	0.0992537	0.619787	0.914567
DIVA_A2a4 Problemen geconcentreerd te blijven tijdens een gesprek of bij het lezen van een lange tekst	Difficulty remaining focused during lectures and/or conversations	559	886	63.4506	64.3895	541.477	903.523	0.340936	1445	64.023				0.90691	0.0250523	0.960104	0.0897997	0.805155	1.14487
DIVA_A2a5 Moeite hebben een film uit te kijken of een boek te lezen	Finds it difficult to watch a film through to the end, or to read a book	446	785	50.6243	57.0494	461.286	769.714	0.368088	1231	54.5414				0.81011	0.0256533	0.771904	0.0866426	0.651346	0.914777
DIVA_A2a6 Snel ergens op uitgekeken zijn	Quickly becomes bored with things	434	713	49.2622	51.8169	429.809	717.191	0.798227	1147	50.8197				0.0653533	0.00754835	0.90283	0.0863256	0.762297	1.06927
DIVA_A2a7 Vragen stellen over onderwerpen die al besproken zijn	Asks questions about subjects that have already been discussed	184	308	20.8854	22.3837	184.364	307.636	0.972918	492	21.7988				0.0011525	0.00153051	0.915389	0.105131	0.744931	1.12485
A3: Listening
DIVA_A_3a1 Dromerig of afwezig zijn	Dreamy or preoccupied	537	878	60.9535	63.8081	530.235	884.765	0.710252	1415	62.6938				0.138025	0.00987645	0.885423	0.0889728	0.74373	1.05411
DIVA_A_3a2 Moeite om zich te concentreren op een gesprek	Difficulty concentrating on a conversation	531	821	60.2724	59.6657	506.628	845.372	0.170887	1352	59.9025				1.87515	0.0372417	1.0256	0.0880921	0.86296	1.21888
DIVA_A_3a3 Achteraf niet weten waar een gesprek over ging	Afterwards, not knowing what a conversation was about	479	784	54.37	56.9767	473.277	789.723	0.739381	1263	55.9592				0.110672	0.00936089	0.899736	0.0868329	0.75893	1.06667
DIVA_A_3a4 Vaak het onderwerp van het gesprek veranderen	Often changing the subject of the conversation	410	665	46.538	48.3285	402.829	672.171	0.651382	1075	47.6296				0.204162	0.0137811	0.930703	0.086443	0.78565	1.10254
DIVA_A_3a5 Anderen zeggen dat je er met je gedachten niet bij bent	Others saying that your thoughts are somewhere else	335	586	38.025	42.5872	345.121	575.879	0.490826	921	40.8064				0.474715	0.0227032	0.827145	0.0882547	0.695757	0.983344
DIVA_A_3a6 Lijkt afwezig, zelfs als er geen duidelijke afleiding is	Mind seems elsewhere, even in the absence of any obvious distraction	279	440	31.6686	31.9767	269.427	449.573	0.460787	719	31.8564				0.543983	0.0275061	0.985895	0.0926632	0.822156	1.18224
A4: Following through on instructions
DIVA_A4a1 Dingen door elkaar doen zonder ze af te maken	Does things that are muddled up together without completing them	653	1089	74.1203	79.1424	652.77	1089.23	0.990926	1742	77.1821				0.000129346	0.000272491	0.754801	0.101587	0.618528	0.921096
DIVA_A4a2 Begint wel met een taak, maar raakt al snel afgeleid	Starts tasks but quickly loses focus and is easily sidetracked	655	1133	74.3473	82.3401	670.008	1117.99	0.463424	1788	79.2202				0.537612	0.0173401	0.621597	0.104639	0.506336	0.763097
DIVA_A4a3 Deadlines nodig hebben om taken af te maken	Needing a time limit to complete tasks	577	996	65.4938	72.3837	589.442	983.558	0.516936	1573	69.6943				0.420003	0.0163404	0.724147	0.0930493	0.603422	0.869024
DIVA_A4a4 Moeite administratie af te maken	Difficulty completing administrative tasks	426	598	48.3541	43.4593	383.718	640.282	0.00633931	1024	45.37				7.45123	0.0853029	1.21808	0.0866188	1.02789	1.44347
DIVA_A4a5 Moeite gebruiksaanwijzingen op te volgen	Difficultly following instructions from a manual	279	469	31.6686	34.0843	280.294	467.706	0.922136	748	33.1413				0.00955383	0.00357386	0.896277	0.0920874	0.748266	1.07357
A5: Organising tasks
DIVA_A5a1 Moeite de dagelijkse dingen te plannen	Difficultly with planning activities of daily life	458	756	51.9864	54.9419	454.916	759.084	0.854893	1214	53.7882				0.0334446	0.00524872	0.887963	0.0865051	0.749481	1.05203
DIVA_A5a2 Moeite om een reeks taken achter elkaar af te maken	Difficulty managing sequential tasks	361	611	40.9762	44.4041	364.232	607.768	0.830404	972	43.066				0.0458747	0.00686995	0.869209	0.08739	0.73238	1.0316
DIVA_A5a3 Huis en/of werkplek zijn rommelig	House and/or workplace are disorganised	410	681	46.538	49.4913	408.825	682.175	0.941392	1091	48.3385				0.00540529	0.00222586	0.888384	0.0864259	0.749952	1.05237
DIVA_A5a4 Lastig om benodigdheden en eigendommen op hun plek op te bergen	Difficulty keeping materials and belongings in order	246	407	27.9228	29.5785	244.695	408.305	0.915987	653	28.9322				0.0111281	0.00412813	0.922339	0.095545	0.764824	1.1123
DIVA_A5a5 Werk is slordig en wanordelijk	Works messy and disorganized	125	179	14.1884	13.0087	113.916	190.084	0.189089	304	13.4692				1.7247	0.0753218	1.10568	0.125478	0.86461	1.41396
DIVA_A5a6 Te veel plannen of niet efficiënt plannen	Planning too many tasks or non-efficient planning	396	779	44.9489	56.6134	440.301	734.699	0.00758577	1175	52.0603				7.12875	0.0778911	0.625735	0.0868668	0.527774	0.741879
DIVA_A5a7 Regelmatig dubbele afspraken maken	Regularly booking things to take place at the same time (double-booking)	234	417	26.5607	30.3052	243.946	407.054	0.420651	651	28.8436				0.648495	0.0315619	0.831753	0.0962285	0.688783	1.0044
DIVA_A5a8 Te laat komen	Arriving late	360	606	40.8627	44.0407	361.984	604.016	0.895086	966	42.8002				0.0173901	0.00424289	0.877976	0.0874416	0.739692	1.04211
DIVA_A5a9 Deadlines niet halen	Fails to meet deadlines	190	249	21.5664	18.0959	164.504	274.496	0.0119407	439	19.4506				6.31965	0.119981	1.24451	0.107767	1.00755	1.53721
DIVA_A5a10 Niet consequent een agenda kunnen gebruiken	Not able to use an agenda or diary consistently	362	481	41.0897	34.9564	315.893	527.107	0.0010356	843	37.3505				10.7628	0.112992	1.29783	0.0888005	1.09051	1.54457
DIVA_A5a11 Inflexibel zijn door vasthouden aan schema’s	Inflexible because of the need to keep to schedules	104	222	11.8048	16.1337	122.16	203.84	0.0377204	326	14.444				4.31758	0.115083	0.695769	0.127567	0.541848	0.893414
DIVA_A5a12 Slecht tijdsbesef en tijdsindeling	Poor sense and management of time	486	872	55.1646	63.3721	508.876	849.124	0.199687	1358	60.1684				1.64466	0.0348007	0.711137	0.0878645	0.598634	0.844783
DIVA_A5a13 Schema’s maken en die niet gebruiken	Creating schedules but not using them	187	405	21.2259	29.4331	221.837	370.163	0.00309715	592	26.2295				8.74934	0.12157	0.646021	0.101427	0.529553	0.788103
DIVA_A5a14 Anderen nodig hebben om zaken te structureren	Needing other people to structure things	259	331	29.3984	24.0552	221.088	368.912	0.00126186	590	26.1409				10.3975	0.132751	1.31461	0.0971947	1.08659	1.59049
A6: Avoiding difficult tasks
DIVA_A6a1 Eerst doen wat het makkelijkst of leukst is	Do the easiest or nicest things first of all	543	909	61.6345	66.061	544.1	907.9	0.95244	1452	64.3332				0.00355725	0.00156522	0.825346	0.0896752	0.692314	0.983941
DIVA_A6a2 Saaie of lastige taken vaak uitstellen	Often postpone boring or difficult tasks	707	1151	80.2497	83.6483	696.238	1161.76	0.606006	1858	82.3217				0.266032	0.0119659	0.794287	0.111691	0.638123	0.988668
DIVA_A6a3 Taken uitstellen zodat deadlines gemist worden	Postpone tasks so that deadlines are missed	302	437	34.2792	31.7587	276.921	462.079	0.05667	739	32.7426				3.63225	0.0701077	1.12076	0.091606	0.936561	1.34119
DIVA_A6a4 Monotoon werk zoals administratie vermijden	Avoid monotonous work, such as administration	482	696	54.7106	50.5814	441.426	736.574	0.0145965	1178	52.1932				5.96453	0.0711566	1.18025	0.0865351	0.996125	1.39841
DIVA_A6a5 Vermijden van rapport opstellen, formulieren invullen, of lange artikelen doornemen	Avoids preparing reports, completing forms, or reviewing lengthy papers	405	617	45.9705	44.8401	382.969	639.031	0.154526	1022	45.2813				2.02699	0.0445349	1.04666	0.0866501	0.883175	1.2404
DIVA_A6a6 Niet van lezen houden vanwege de mentale inspanning	Do not like reading due to mental effort	361	522	40.9762	37.936	330.882	552.118	0.0362685	883	39.1227				4.38443	0.0704655	1.13577	0.0882033	0.955457	1.35012
DIVA_A6a7 Vermijden van zaken die veel concentratie vragen	Avoidance of tasks that require a lot of concentration	379	654	43.0193	47.5291	387.09	645.91	0.603039	1033	45.7687				0.270437	0.0161802	0.83348	0.0868599	0.703005	0.98817
A7: Losing things
DIVA_A7a1 Gereedschap, papierwerk, bril, mobiele telefoon, portefeuille, sleutels of agenda kwijtraken	Mislays tools, paperwork, eyeglasses, mobile telephones, wallet, keys, or agenda	496	947	56.2997	68.8227	540.728	902.272	0.0149955	1443	63.9344				5.91699	0.064035	0.583617	0.0894455	0.489768	0.69545
DIVA_A7a2 Regelmatig spullen laten liggen	Often leaves things behind	390	689	44.2679	50.0727	404.328	674.672	0.36753	1079	47.8068				0.812	0.0274326	0.791992	0.0866472	0.66829	0.938591
DIVA_A7a3 Papieren voor het werk kwijtraken	Loses papers for work	188	280	21.3394	20.3488	175.371	292.629	0.227814	468	20.7355				1.45446	0.0557478	1.06188	0.106047	0.862597	1.30721
DIVA_A7a4 Veel tijd kwijt met zoeken naar spullen	Loses a lot of time searching for things	419	762	47.5596	55.3779	442.55	738.45	0.156865	1181	52.3261				2.00419	0.041195	0.730778	0.0865571	0.616746	0.865893
DIVA_A7a5 In paniek als anderen dingen verplaatsen	Gets in a panic if other people move things around	234	438	26.5607	31.8314	251.815	420.185	0.155685	672	29.774				2.01565	0.0547675	0.774534	0.0957513	0.642	0.934427
DIVA_A7a6 Spullen verkeerd opbergen	Stores things away in the wrong place	280	545	31.7821	39.6076	309.148	515.852	0.0360413	825	36.5529				4.39515	0.0729894	0.710376	0.0909591	0.594377	0.849012
DIVA_A7a7 Lijsten, telefoonnummers of notities kwijtraken	Loses notes, lists or telephone numbers	136	213	15.437	15.4797	130.779	218.221	0.563685	349	15.463				0.333364	0.0309063	0.996742	0.119373	0.788806	1.25949
A8: Easily distracted
DIVA_A8a1 Moeite zich af te sluiten voor externe prikkels	Difficulty shutting off from external stimuli	707	1133	80.2497	82.3401	689.493	1150.51	0.399144	1840	81.5241				0.710903	0.019656	0.871458	0.11027	0.702074	1.08171
DIVA_A8a2 Na afleiding moeilijk de draad weer oppakken	After being distracted, difficult to pick up the thread again	472	816	53.5755	59.3023	482.645	805.355	0.54002	1288	57.0669				0.375503	0.0170745	0.791984	0.0870335	0.667778	0.939293
DIVA_A8a3 Snel afgeleid door geluiden of gebeurtenissen	Easily distracted by noises or events	694	1125	78.7741	81.7587	681.624	1137.38	0.548856	1819	80.5937				0.359371	0.0140558	0.828017	0.107988	0.670066	1.0232
DIVA_A8a4 Gesprekken van anderen meeluisteren	Easily distracted by the conversations of others	519	863	58.9103	62.718	517.869	864.131	0.949901	1382	61.2317				0.00394768	0.00169012	0.852247	0.0883022	0.716805	1.01328
DIVA_A8a5 Moeite informatie te filteren/selecteren	Difficulty in filtering and/or selecting information	357	634	40.5221	46.0756	371.352	619.648	0.346265	991	43.9078				0.887098	0.0299191	0.797355	0.0873757	0.671856	0.946297
A9: Forgetful
DIVA_A9a1 Afspraken of andere verplichtingen vergeten	Forgets appointments or other obligations	431	662	48.9217	48.1105	409.574	683.426	0.180612	1093	48.4271				1.79258	0.0404976	1.03301	0.0863339	0.8722	1.22347
DIVA_A9a2 Sleutels, agenda etc. vergeten	Forgets keys, agenda etc.	314	627	35.6413	45.5669	352.616	588.384	0.00930523	941	41.6925				6.76329	0.0847782	0.661547	0.0887603	0.555913	0.787255
DIVA_A9a3 Vaak aan afspraken herinnerd moeten worden	Needs frequent reminders for appointments	462	669	52.4404	48.6192	423.814	707.186	0.0189875	1131	50.1108				5.50267	0.0697518	1.16526	0.0863732	0.983782	1.38021
DIVA_A9a4 Vergeten terug te bellen of rekeningen te betalen	Forgets to pay bills or to return calls	307	508	34.8468	36.9186	305.401	509.599	0.907854	815	36.1099				0.013397	0.00405438	0.913866	0.0901114	0.765911	1.0904
DIVA_A9a5 Terug naar huis moeten om vergeten spullen te halen	Returning home to fetch forgotten things	288	520	32.6901	37.7907	302.777	505.223	0.282825	808	35.7997				1.15347	0.037783	0.799481	0.0908288	0.669103	0.955264
DIVA_A9a6 Starre schema’s om dingen niet te vergeten	Rigid use of lists to make sure things aren’t forgotten	172	412	19.5233	29.9419	218.839	365.161	6.22395e-05	584	25.8751				16.0333	0.165693	0.567626	0.103387	0.463508	0.695132
DIVA_A9a7 Vergeten in agenda te schrijven/kijken	Forgets to keep or look at daily agenda	295	470	33.4847	34.157	286.664	478.336	0.533538	765	33.8946				0.387649	0.0225107	0.970409	0.0912564	0.811476	1.16047
DIVA_A9a8 Vergeten afspraken na te komen	Forgets to do chores or run errands	239	292	27.1283	21.2209	198.979	332.021	0.000333234	531	23.5268				12.8737	0.155706	1.382	0.100444	1.13504	1.68271
HI1: Fidgets
DIVA_HI_1a1 Moeite met stilzitten	Difficulty sitting still	558	782	63.3371	56.8314	502.131	837.869	0.00161589	1340	59.3708				9.94155	0.086134	1.31223	0.0886023	1.10304	1.5611
DIVA_HI_1a2 Met de benen wiebelen	Fidgets with the legs	542	703	61.521	51.0901	466.532	778.468	9.93373e-06	1245	55.1617				19.5241	0.125228	1.53059	0.087768	1.28869	1.8179
DIVA_HI_1a3 Met een pen tikken of met iets spelen	Tapping with a pen or playing with something	449	670	50.9648	48.6919	419.317	699.683	0.0667767	1119	49.5791				3.36053	0.054801	1.0952	0.0863189	0.924733	1.29709
DIVA_HI_1a4 Nagels bijten of in haren friemelen	Fiddling with hair or biting nails	288	603	32.6901	43.8227	333.88	557.12	0.00149665	891	39.4772				10.0827	0.106378	0.622587	0.0900589	0.521844	0.742779
DIVA_HI_1a5 Kan onrust beheersen, resulterend in spanning	Able to control restlessness, but feels stressed as a result	263	422	29.8524	30.6686	256.686	428.314	0.61823	685	30.35				0.248364	0.0190414	0.962062	0.0940122	0.800163	1.15672
HI2: Leaves seat
DIVA_HI_2a1 Vaak opstaan van zijn/haar plek op kantoor of een andere werkplek	Often leaves his/her place in the office or in the workplace	236	338	26.7877	24.564	215.092	358.908	0.0714072	574	25.432				3.25037	0.0752507	1.12365	0.0985375	0.926309	1.36304
DIVA_HI_2a2 Symposia, lezingen, kerk etc. vermijden	Avoids symposiums, lectures, church etc.	82	172	9.3076	12.5	95.18	158.82	0.0875485	254	11.2539				2.91888	0.107199	0.718398	0.141743	0.54414	0.948461
DIVA_HI_2a3 Liever rondlopen dan zitten	Prefers to walk around rather than sit	394	559	44.7219	40.625	357.113	595.887	0.0135664	953	42.2242				6.0937	0.0799639	1.18244	0.087203	0.996664	1.40283
DIVA_HI_2a4 Nooit lang stilzitten, altijd in beweging zijn	Never sits still for long, always moving around	340	483	38.5925	35.1017	308.398	514.602	0.0228629	823	36.4643				5.17889	0.0793265	1.16195	0.0893298	0.975319	1.38428
DIVA_HI_2a5 Gespannen vanwege moeite om stil te zitten	Stressed owing to the difficulty of sitting still	288	430	32.6901	31.25	269.052	448.948	0.144059	718	31.8121				2.13406	0.0545182	1.06847	0.0924188	0.89144	1.28065
DIVA_HI_2a6 Excuses verzinnen om te mogen lopen	Makes excuses in order to be able to walk around	228	382	25.8797	27.7616	228.582	381.418	0.961173	610	27.027				0.0023699	0.00197106	0.908541	0.097679	0.750237	1.10025
						0
HI3: Feels restless						0
DIVA_HI_3a1 Zich innerlijk onrustig of gejaagd voelen	Feeling restless or agitated inside	625	1101	70.9421	80.0145	646.775	1079.23	0.278908	1726	76.4732				1.1724	0.0260626	0.609797	0.100254	0.501011	0.742204
DIVA_HI_3a2 Steeds het gevoel hebben bezig te moeten zijn	Constantly having the feeling that you have to be doing something	550	990	62.4291	71.9477	577.076	962.924	0.154048	1540	68.2322				2.0317	0.036322	0.647868	0.09187	0.54111	0.77569
DIVA_HI_3a3 Zich moeilijk kunnen ontspannen	Finding it hard to relax	554	1002	62.8831	72.8198	583.071	972.929	0.127872	1556	68.9411				2.31814	0.0385981	0.632362	0.0923848	0.527626	0.757889
HI4: Quiet leisure activities
DIVA_HI_4a1 Praten bij activiteiten waarbij dit niet gepast is	Talks during activities when this is not appropriate	181	352	20.5448	25.5814	199.728	333.272	0.0937633	533	23.6154				2.80855	0.0725901	0.752208	0.103783	0.613756	0.921891
DIVA_HI_4a2 In gezelschap snel haantje de voorste zijn	Becoming quickly too cocky in public	218	359	24.7446	26.0901	216.216	360.784	0.878064	577	25.5649				0.023539	0.00638714	0.931471	0.0993189	0.766704	1.13165
DIVA_HI_4a3 Luidruchtig zijn in allerlei situaties	Being loud in all kinds of situations	245	387	27.8093	28.125	236.826	395.174	0.501763	632	28.0018				0.451206	0.0267195	0.984451	0.096172	0.815325	1.18866
DIVA_HI_4a4 Activiteiten moeilijk rustig kunnen doen	Difficulty doing activities quietly	250	441	28.3768	32.0494	258.935	432.065	0.482567	691	30.6159				0.493057	0.0267122	0.840008	0.0944557	0.698042	1.01085
DIVA_HI_4a5 Moeite om zacht te praten	Difficultly in speaking softly	200	389	22.7015	28.2703	220.713	368.287	0.0778754	589	26.0966				3.10869	0.0726493	0.745162	0.100261	0.612218	0.906973
HI5: On the go
DIVA_HI_5a1 Altijd maar bezig zijn	Always busy doing something	502	883	56.9807	64.1715	518.994	866.006	0.345508	1385	61.3646				0.889887	0.0253479	0.739521	0.0882692	0.622034	0.879199
DIVA_HI_5a2 Moeite met lang stilzitten, of zich hier ongemakkelijk bij voelen, bv. in restaurants of vergaderingen	Is uncomfortable being still for extended time, e.g. in restaurants or meetings	307	486	34.8468	35.3198	297.157	495.843	0.470213	793	35.1351				0.521475	0.0256437	0.979445	0.0904472	0.820333	1.16942
DIVA_HI_5a3 Veel energie hebben, altijd maar doorgaan	Has too much energy, always on the move	356	583	40.4086	42.3692	351.866	587.134	0.780491	939	41.6039				0.0776623	0.00909437	0.922349	0.0876929	0.776693	1.09532
DIVA_HI_5a4 Anderen vinden u onrustig of vinden het moeilijk om u bij te houden	Others find you restless or difficult to keep up with	292	476	33.1442	34.593	287.788	480.212	0.753556	768	34.0275				0.0985672	0.0113288	0.937353	0.0912929	0.783778	1.12102
DIVA_HI_5a5 Over eigen grenzen gaan	Stepping over own boundaries	394	828	44.7219	60.1744	457.913	764.087	0.00015863	1222	54.1427				14.2669	0.108051	0.535448	0.0873156	0.451225	0.635392
DIVA_HI_5a6 Moeilijk los kunnen laten, doordraven/drammen	Finds it difficult to let things go, excessively driven	347	598	39.3871	43.4593	354.115	590.885	0.632554	945	41.8697				0.228614	0.0155538	0.845409	0.0878185	0.711728	1.0042
HI6: Talks excessively
DIVA_HI_6a1 Zo druk praten dat mensen het vermoeiend vinden	So busy talking that other people find it tiring	250	454	28.3768	32.9942	263.806	440.194	0.282392	704	31.1918				1.15554	0.0405142	0.804611	0.0941914	0.668973	0.96775
DIVA_HI_6a2 Bekend staan als drukke prater	Known to be an incessant talker	323	645	36.6629	46.875	362.733	605.267	0.00833197	968	42.8888				6.96069	0.0847986	0.656033	0.0883542	0.551718	0.780072
DIVA_HI_6a3 Het moeilijk vinden om te stoppen met praten	Finds it difficult to stop talking	284	551	32.2361	40.0436	312.895	522.105	0.0388474	835	36.996				4.26753	0.0714899	0.712273	0.0906817	0.596289	0.850817
DIVA_HI_6a4 Neiging te veel te praten	Tendency to talk too much	361	692	40.9762	50.2907	394.585	658.415	0.0325041	1053	46.6549				4.57171	0.0658908	0.686205	0.0871793	0.578423	0.814071
DIVA_HI_6a5 Anderen geen ruimte geven in een gesprek	Not giving others room to interject during a conversation	219	377	24.8581	27.3983	223.336	372.664	0.713686	596	26.4067				0.134623	0.0150292	0.876618	0.0986423	0.722511	1.0636
DIVA_HI_6a6 Veel woorden nodig hebben om iets te zeggen	Needing a lot of words to say something	281	525	31.8956	38.1541	302.028	503.972	0.125975	806	35.7111				2.34141	0.0538979	0.759146	0.0911331	0.634967	0.90761
HI7: Blurts out answer
DIVA_HI_7a1 Een flapuit zijn, het hart op de tong hebben	Being a blabbermouth, saying what you think	375	721	42.5653	52.3983	410.698	685.302	0.0259033	1096	48.56				4.96246	0.0672889	0.673266	0.0869289	0.567795	0.798329
DIVA_HI_7a2 Dingen zeggen zonder na te denken	Saying things without thinking first	418	765	47.4461	55.5959	443.299	739.701	0.128618	1183	52.4147				2.30911	0.0441804	0.721066	0.0865796	0.608523	0.854423
DIVA_HI_7a3 Mensen antwoord geven voordat ze uitgepraat zijn	Giving people answers before they have finished speaking	478	761	54.2565	55.3052	464.284	774.716	0.420807	1239	54.8959				0.64806	0.0228703	0.958547	0.0866805	0.808778	1.13605
DIVA_HI_7a4 Zinnen van anderen afmaken	Completing other people’s sentences	373	616	42.3383	44.7674	370.603	618.397	0.87486	989	43.8192				0.0248025	0.00500783	0.905895	0.0871128	0.763706	1.07456
DIVA_HI_7a5 Tactloos zijn	Being tactless	234	386	26.5607	28.0523	232.329	387.671	0.889751	620	27.4701				0.0192155	0.00556711	0.927597	0.097056	0.766909	1.12195
HI8: Trouble waiting turn
DIVA_HI_8a1 Moeite met wachten in een rij, voordringen	Difficulty waiting in a queue, jumping the queue	336	563	38.1385	40.9157	336.877	562.123	0.951794	899	39.8316				0.00365474	0.00201627	0.890277	0.0884153	0.748625	1.05873
DIVA_HI_8a2 Moeite in verkeer / file geduldig te blijven	Difficulty in patiently waiting in the traffic/traffic jams	363	557	41.2032	40.4797	344.747	575.253	0.213777	920	40.7621				1.54566	0.0409887	1.0304	0.0877591	0.867568	1.22379
DIVA_HI_8a3 Ongeduldig zijn	Being impatient	511	856	58.0023	62.2093	512.249	854.751	0.944383	1367	60.5671				0.00486668	0.00188683	0.838974	0.0880395	0.706005	0.996987
DIVA_HI_8a4 Snel relaties/banen aangaan of verbreken uit ongeduld	Quickly starting relationships/jobs, or ending/leaving these because of impatience	108	221	12.2588	16.061	123.284	205.716	0.081712	329	14.5769				3.03052	0.0959755	0.730187	0.126268	0.570102	0.935224
HI9: Interrupts
DIVA_HI_9a1 Zich snel bemoeien met anderen	Being quick to interfere with others	269	491	30.5335	35.6831	284.791	475.209	0.236682	760	33.673				1.40025	0.0429236	0.792251	0.0922933	0.661151	0.949346
DIVA_HI_9a2 Anderen in de rede vallen	Intrudes on others	231	428	26.2202	31.1047	246.944	412.056	0.199469	659	29.1981				1.64626	0.0499812	0.78716	0.0962225	0.651864	0.950538
DIVA_HI_9a3 Mensen ongevraagd storen in hun bezigheden, en hun taken overnemen	Disturbs other people’s activities without being asked, or takes over their tasks	209	381	23.723	27.689	221.088	368.912	0.303921	590	26.1409				1.05691	0.0423246	0.812223	0.0995112	0.668297	0.987145
DIVA_HI_9a4 Opmerkingen van anderen over bemoeizucht	Comments from others about interference	149	241	16.9126	17.5145	146.143	243.857	0.765004	390	17.2796				0.0893506	0.0151362	0.958637	0.11449	0.765946	1.1998
DIVA_HI_9a5 Moeite de grenzen van anderen te respecteren	Difficulty respecting the boundaries of others	126	195	14.3019	14.1715	120.287	200.713	0.510027	321	14.2224				0.434012	0.0367704	1.01074	0.123434	0.793542	1.28738
DIVA_HI_9a6 Over alles een mening hebben en dit direct uiten	Having an opinion about everything and immediately expressing this	260	420	29.5119	30.5233	254.813	425.187	0.681106	680	30.1285				0.168883	0.0157594	0.952994	0.094252	0.792249	1.14636

## Sheet: Childhood symptom examples
	English translation	Frequency Men	Frequency Women	Percent Men	Percent Women	Expected Freq Men	Expected Freq Women	p-value	Total Frequency	Total Percent	Total Selections Women	Total Selections Men	Grand Total		χ2	φ	OR	SE ln(OR)	Lower Bound OR	Upper Bound OR
A1: Attention to detail											44348	29714	74062
DIVA_A1c1 Slordige fouten maken in schoolwerk	Careless mistakes in schoolwork	379	477	43.0193	34.6657	343.431	512.569	0.0131253	856	37.9265					6.15214	0.0847766	1.42291	0.08854	1.19622	1.69256
DIVA_A1c2 Fouten maken door vragen niet goed te lezen	Mistakes made by not reading questions properly	313	484	35.5278	35.1744	319.76	477.24	0.625176	797	35.3124					0.238659	0.0173045	1.01558	0.0902366	0.850951	1.21207
DIVA_A1c3 Kijkt over details heen of mist deze	Overlooks or misses details	230	331	26.1067	24.0552	225.076	335.924	0.671439	561	24.856					0.179923	0.0179086	1.11541	0.0993077	0.918127	1.35509
DIVA_A1c4 Levert slordig werk af	Work is inaccurate	306	380	34.7333	27.6163	275.226	410.774	0.0165228	686	30.3943					5.74637	0.0915239	1.39486	0.0929661	1.16251	1.67365
DIVA_A1c5 Vragen onbeantwoord laten door niet goed lezen	Leaves questions unanswered by not reading them properly	197	295	22.361	21.439	197.393	294.607	0.971196	492	21.7988					0.0013038	0.00162788	1.05539	0.104178	0.86047	1.29447
DIVA_A1c6 De achterzijde van een toets onbeantwoord laten	Leaves the reverse side of a test unanswered	173	253	19.6368	18.3866	170.913	255.087	0.836564	426	18.8746					0.042556	0.00999483	1.08461	0.109708	0.874756	1.3448
DIVA_A1c7 Commentaar van anderen over slordig werken	Others comment about careless work	266	317	30.193	23.0378	233.902	349.098	0.00668412	583	25.8307					7.35595	0.112327	1.44492	0.0973872	1.19384	1.7488
DIVA_A1c8 Antwoorden van huiswerk niet controleren	Not checking the answers in homework	184	221	20.8854	16.061	162.488	242.512	0.0291909	405	17.9442					4.75632	0.10837	1.37967	0.110726	1.11051	1.71406
DIVA_A1c9 Te veel tijd nodig voor taken met veel details	Too much time needed to complete detailed tasks	191	358	21.6799	26.0174	220.261	328.739	0.0108371	549	24.3243					6.49184	0.108742	0.787135	0.102277	0.644154	0.961853
A2: Holding attention on tasks
DIVA_A2c1 Moeilijk de aandacht bij schoolwerk kunnen houden	Difficulty keeping attention on schoolwork	520	767	59.0238	55.7413	516.35	770.65	0.835561	1287	57.0226					0.0430873	0.00578609	1.14372	0.0874012	0.963653	1.35742
DIVA_A2c2 Moeilijk de aandacht bij spel kunnen houden	Difficulty keeping attention on play	223	332	25.3121	24.1279	222.668	332.332	0.977093	555	24.5902					0.000824493	0.00121884	1.06572	0.0998697	0.876255	1.29614
DIVA_A2c3 Problemen geconcentreerd te blijven tijdens een les, een gesprek of bij het lezen van een lange tekst	Difficulty remaining focused during lectures and/or conversations	447	683	50.7378	49.6366	453.361	676.639	0.699448	1130	50.0665					0.149047	0.0114848	1.04503	0.0863042	0.882402	1.23764
DIVA_A2c4 Snel afgeleid zijn	Easily distracted	585	858	66.4018	62.3547	578.938	864.062	0.744738	1443	63.9344					0.106006	0.008571	1.19318	0.0904643	0.999314	1.42466
DIVA_A2c5 Moeite zich te concentreren	Difficulty concentrating	543	787	61.6345	57.1948	533.602	796.398	0.599049	1330	58.9278					0.276432	0.0144168	1.20233	0.0881399	1.01157	1.42906
DIVA_A2c6 Veel structuur nodig hebben om niet te worden afgeleid	Needing structure to avoid becoming distracted	327	474	37.1169	34.4477	321.365	479.635	0.68457	801	35.4896					0.165027	0.0143536	1.12322	0.0898972	0.941768	1.33964
DIVA_A2c7 Snel uitgekeken zijn op activiteiten	Quickly becoming bored of activities	293	460	33.2577	33.4302	302.107	450.893	0.498344	753	33.3629					0.458461	0.0246748	0.992266	0.0915383	0.829295	1.18726
A3: Listening
DIVA_A_3c1 Niet weten wat ouders/leerkrachten gezegd hebben	Not knowing what parents/teachers have said	299	453	33.9387	32.9215	301.706	450.294	0.840462	752	33.3186					0.0405228	0.00734075	1.04677	0.0913982	0.875089	1.25214
DIVA_A_3c2 Dromerig of afwezig zijn	Dreamy or preoccupied	489	749	55.5051	54.4331	496.691	741.309	0.655621	1238	54.8516					0.198887	0.0126748	1.04426	0.0867526	0.880974	1.23781
DIVA_A_3c3 Pas luisteren bij oogcontact of stemverheffing	Only listening during eye contact or when a voice is raised	306	391	34.7333	28.4157	279.639	417.361	0.0416384	697	30.8817					4.14984	0.0771613	1.34064	0.0926276	1.11806	1.60753
DIVA_A_3c4 Lijkt afwezig, zelfs als er geen duidelijke afleiding is	Mind seems elsewhere, even in the absence of any obvious distraction	240	351	27.2418	25.5087	237.112	353.888	0.808479	591	26.1852					0.0587521	0.00997052	1.09338	0.097731	0.902775	1.32422
DIVA_A_3c5 Vaak opnieuw aangesproken moeten worden	Often having to be addressed again	360	458	40.8627	33.2849	328.185	489.815	0.0232379	818	36.2428					5.15064	0.0793513	1.38498	0.0892743	1.16265	1.64981
DIVA_A_3c6 Vragen moeten herhaald worden	Questions having to be repeated	306	453	34.7333	32.9215	304.514	454.486	0.912381	759	33.6287					0.012108	0.00399406	1.08432	0.0910935	0.90702	1.29628
A4: Following through on instructions
DIVA_A4c1 Moeite hebben instructies op te volgen	Difficulty following instructions	298	431	33.8252	31.3227	292.478	436.522	0.676486	729	32.2995					0.174109	0.0154542	1.12073	0.0919204	0.935962	1.34198
DIVA_A4c2 Moeite met opdrachten bestaande uit meerdere stappen	Difficulty with instructions involving more than one step	298	475	33.8252	34.5203	310.131	462.869	0.373362	773	34.249					0.792445	0.0320181	0.969569	0.0910281	0.811137	1.15895
DIVA_A4c3 Begint wel met een taak, maar raakt al snel afgeleid	Starts tasks but quickly loses focus and is easily sidetracked	417	685	47.3326	49.782	442.127	659.873	0.122515	1102	48.8259					2.38487	0.0465202	0.906579	0.0863729	0.765391	1.07381
DIVA_A4c4 Dingen niet afmaken	Not completing things	396	556	44.9489	40.407	381.947	570.053	0.35275	952	42.1799					0.86354	0.0301178	1.20418	0.0872077	1.01499	1.42865
DIVA_A4c5 Huiswerk niet afmaken of niet inleveren	Not completing homework or handing it in	391	445	44.3814	32.3401	335.407	500.593	8.7527e-05	836	37.0403					15.3883	0.135673	1.66944	0.0889925	1.40223	1.98757
DIVA_A4c6 Veel structuur nodig om taken af te kunnen maken	Needing a lot of structure in order to complete tasks	401	612	45.5165	44.4767	406.42	606.58	0.728263	1013	44.8826					0.120713	0.0109162	1.04291	0.0867179	0.879892	1.23612
A5: Organising tasks
DIVA_A5c1 Moeite hebben om op tijd klaar te zijn	Difficultly being ready on time	339	584	38.479	42.4419	370.312	552.688	0.0354896	923	40.895					4.42146	0.0692121	0.848228	0.0881466	0.713643	1.0082
DIVA_A5c2 Rommelige kamer / bureau en/of werk	Messy room / desk and/or work	456	826	51.7594	60.0291	514.344	767.656	0.000885676	1282	56.8011					11.0525	0.0928509	0.714428	0.0870331	0.602385	0.847311
DIVA_A5c3 Lastig om benodigdheden en eigendommen op hun plek op te bergen	Difficulty keeping materials and belongings in order	192	400	21.7934	29.0698	237.513	354.487	0.00013542	592	26.2295					14.5648	0.156853	0.679942	0.100917	0.557917	0.828656
DIVA_A5c4 Moeite om zelfstandig te spelen	Difficultly playing alone	141	190	16.0045	13.8081	132.799	198.201	0.357727	331	14.6655					0.845859	0.0505516	1.18937	0.120623	0.938949	1.50659
DIVA_A5c5 Moeite met het plannen van taken of huiswerk	Difficulty planning tasks or homework	372	491	42.2247	35.6831	346.239	516.761	0.0736027	863	38.2366					3.20079	0.0609008	1.31731	0.0884274	1.10768	1.5666
DIVA_A5c6 Dingen door elkaar doen	Doing things in a muddled way	258	464	29.2849	33.7209	289.67	432.33	0.0161881	722	31.9894					5.78233	0.0894917	0.81397	0.0934493	0.67774	0.977584
DIVA_A5c7 Te laat komen	Arriving late	268	456	30.42	33.1395	290.472	433.528	0.0883955	724	32.078					2.90335	0.0633258	0.882058	0.0929656	0.735129	1.05835
DIVA_A5c8 Deadlines niet halen	Fails to meet deadlines	95	125	10.7832	9.0843	88.265	131.735	0.35423	220	9.74745					0.858247	0.062459	1.20962	0.14352	0.913023	1.60256
DIVA_A5c9 Slecht tijdsbesef	Poor sense of time	292	470	33.1442	34.157	305.718	456.282	0.310644	762	33.7616					1.02794	0.0367287	0.955648	0.0913995	0.798909	1.14314
DIVA_A5c10 Moeite zichzelf te vermaken	Difficulty keeping himself/herself entertained	97	154	11.0102	11.1919	100.702	150.298	0.633523	251	11.121					0.227314	0.0300937	0.981762	0.137465	0.749883	1.28534
A6: Avoiding difficult tasks
DIVA_A6c1 Huiswerk vermijden of hier een afkeer van hebben	Avoidance of homework or has an aversion to this	497	633	56.4132	46.0029	453.361	676.639	0.00808298	1130	50.0665					7.015	0.0787906	1.51918	0.0868442	1.28141	1.80108
DIVA_A6c2 Weinig boeken lezen of geen zin in lezen vanwege de men_x0002_tale inspanning	Reads few books or does not feel like reading due to mental effort	422	500	47.9001	36.3372	369.91	552.09	0.000465329	922	40.8507					12.2497	0.115265	1.61077	0.0876919	1.3564	1.91284
DIVA_A6c3 Vermijden van zaken die veel concentratie vragen	Avoidance of tasks that require a lot of concentration	359	505	40.7491	36.7006	346.641	517.359	0.390968	864	38.2809					0.735931	0.0291851	1.18618	0.0884846	0.997312	1.41082
DIVA_A6c4 Afkeer van schoolvakken die veel concentratie vragen	Aversion to school subjects that require a lot of concentration	413	594	46.8785	43.1686	404.013	602.987	0.563391	1007	44.6167					0.333866	0.0182084	1.16178	0.0867199	0.980183	1.37703
DIVA_A6c5 Saaie of lastige taken vaak uitstellen	Often postpones boring or difficult tasks.	424	659	48.1271	47.8924	434.504	648.496	0.514899	1083	47.984					0.424098	0.0197888	1.00945	0.0863645	0.852253	1.19563
A7: Losing things
DIVA_A7c1 Schoolmateriaal, pennen, boeken, of andere spullen kwijtraken	Loses school materials, pencils, books, or other items	355	572	40.2951	41.5698	371.916	555.084	0.256975	927	41.0722					1.28498	0.0372313	0.948643	0.087807	0.798656	1.1268
DIVA_A7c2 Kleding, speelgoed of huiswerk kwijtraken	Mislays toys, clothing, or homework	305	504	34.6198	36.6279	324.574	484.426	0.160296	809	35.844					1.97143	0.0493647	0.916143	0.0902536	0.767605	1.09342
DIVA_A7c3 Veel tijd kwijt zijn met zoeken naar spullen	Spends a lot of time searching for things	239	431	27.1283	31.3227	268.807	401.193	0.0188034	670	29.6854					5.5197	0.0907654	0.816239	0.0954993	0.676903	0.984256
DIVA_A7c4 In paniek als anderen dingen verplaatsen	Gets in a panic if other people move things around	100	193	11.3507	14.0262	117.553	175.447	0.0364252	293	12.9818					4.37709	0.122225	0.784831	0.131556	0.606448	1.01569
DIVA_A7c5 Commentaar ouders/leraar over spullen kwijt zijn	Comments from parents and/or teacher about things being lost	255	379	28.9444	27.5436	254.364	379.636	0.958874	634	28.0904					0.00265916	0.00204799	1.07157	0.0957107	0.888283	1.29268
A8: Easily distracted
DIVA_A8c1 In de klas vaak naar buiten kijken	In the classroom, often looking outside	624	900	70.8286	65.407	611.435	912.565	0.511409	1524	67.5233					0.431183	0.0168205	1.28415	0.0933036	1.06953	1.54183
DIVA_A8c2 Snel afgeleid door geluiden of gebeurtenissen	Easily distracted by noises or events	668	1002	75.8229	72.8198	670.011	999.989	0.920014	1670	73.992					0.0100835	0.00245724	1.17058	0.0993159	0.963521	1.42213
DIVA_A8c3 Na afleiding moeilijk de draad weer oppakken	After being distracted, has difficultly picking up the thread again	295	514	33.4847	37.3547	324.574	484.426	0.0338897	809	35.844					4.50026	0.0745838	0.844245	0.0905645	0.706933	1.00823
A9: Forgetful
DIVA_A9c1 Afspraken of opdrachten vergeten	Forgets appointments or instructions	270	354	30.647	25.7267	250.352	373.648	0.108543	624	27.6473					2.5753	0.0642424	1.27576	0.0956227	1.05773	1.53874
DIVA_A9c2 Vergeten karweitjes of boodschappen te doen	Forgets to do chores or run errands	186	258	21.1124	18.75	178.135	265.865	0.446328	444	19.6721					0.579959	0.0361416	1.15971	0.107637	0.939135	1.4321
DIVA_A9c3 Vaak aan dingen herinnerd moeten worden	Has to be frequently reminded of things	406	557	46.084	40.4797	386.36	576.64	0.196617	963	42.6673					1.66732	0.0416099	1.25679	0.0870899	1.05957	1.49071
DIVA_A9c4 Halverwege een taak vergeten wat moest gebeuren	Half-way through a task, forgetting what has to be done	184	270	20.8854	19.6221	182.147	271.853	0.859156	454	20.1152					0.0314881	0.00832809	1.08138	0.107132	0.876564	1.33404
DIVA_A9c5 Spullen voor school vergeten mee te nemen	Forgets to take things to school	335	480	38.025	34.8837	326.982	488.018	0.566615	815	36.1099					0.328379	0.0200728	1.1453	0.089532	0.960965	1.36499
DIVA_A9c6 Spullen op school of bij vriendjes laten liggen	Leaving things behind at school or at friends’ houses	200	298	22.7015	21.657	199.8	298.2	0.985396	498	22.0647					0.000335043	0.00082023	1.06239	0.103691	0.867006	1.30181
HI1: Fidgets
DIVA_HI_1c1 Ouders zeiden vaak ‘zit stil’ of iets dergelijks	Parents often said “sit still” or similar	365	436	41.4302	31.686	321.365	479.635	0.00165764	801	35.4896					9.89461	0.111143	1.52505	0.0896388	1.27933	1.81797
DIVA_HI_1c2 Met de benen wiebelen	Fidgets with the legs	428	518	48.5812	37.6453	379.539	566.461	0.00130645	946	41.914					10.3334	0.104514	1.56496	0.0874068	1.31856	1.8574
DIVA_HI_1c3 Met een pen tikken of met iets spelen	Tapping with a pen or playing with something	335	449	38.025	32.6308	314.544	469.456	0.13609	784	34.7364					2.22162	0.0532326	1.26673	0.0901249	1.06162	1.51148
DIVA_HI_1c4 Nagels bijten of in haren friemelen	Fiddling with hair or biting nails	233	517	26.4472	37.5727	300.903	449.097	4.22146e-07	750	33.23					25.5903	0.184717	0.597425	0.0945169	0.496397	0.719015
DIVA_HI_1c5 Niet normaal op een stoel kunnen blijven zitten	Unable to remain seated in a chair in a relaxed manner	397	472	45.0624	34.3023	348.647	520.353	0.000818296	869	38.5024					11.1993	0.113523	1.57098	0.0883733	1.32113	1.86808
DIVA_HI_1c6 Kan onrust beheersen, resulterend in spanning	Able to control restlessness, but feels stressed as a result	135	186	15.3235	13.5174	128.787	192.213	0.479228	321	14.2224					0.500619	0.0394913	1.15779	0.12233	0.910961	1.47149
HI2: Leaves seat
DIVA_HI_2c1 Tijdens het eten en/of op school vaak opstaan of plek verlaten	Often stands up while eating or leaves his/her place in the classroom	247	282	28.0363	20.4942	212.237	316.763	0.00204475	529	23.4382					9.50892	0.134072	1.51139	0.100429	1.24133	1.84019
DIVA_HI_2c2 Zeer veel moeite om stil te kunnen zitten op school of tijdens maaltijden	Finds it very difficult to stay seated at school or during meals	322	343	36.5494	24.9273	266.801	398.199	1.25874e-05	665	29.4639					19.0721	0.169351	1.7348	0.093691	1.44377	2.0845
DIVA_HI_2c3 Erop gewezen worden om te blijven zitten	Being told to remain seated	287	291	32.5766	21.1483	231.896	346.104	2.92196e-06	578	25.6092					21.8671	0.194506	1.80149	0.0976008	1.48783	2.18128
DIVA_HI_2c4 Smoesjes verzinnen om even te kunnen lopen	Making excuses in order to walk around	190	297	21.5664	21.5843	195.387	291.613	0.618489	487	21.5773					0.247997	0.0225662	0.998943	0.104901	0.813294	1.22697
HI3: Feels restless
DIVA_HI_3c1 Altijd aan het rennen wanneer dit ongepast is	Always running around where it is inappropriate	257	256	29.1714	18.6047	205.818	307.182	4.01914e-06	513	22.7293					21.2557	0.203554	1.80188	0.101453	1.47696	2.19829
DIVA_HI_3c2 Klimmen op meubels of springen op de bank	Climbing on furniture, or jumping on the sofa	287	321	32.5766	23.3285	243.932	364.068	0.000365928	608	26.9384					12.6986	0.144519	1.58797	0.0960779	1.31541	1.91702
DIVA_HI_3c3 In bomen klimmen	Climbing in trees	316	362	35.8683	26.3081	272.017	405.983	0.000568337	678	30.0399					11.8769	0.132354	1.56664	0.0931831	1.30512	1.88056
DIVA_HI_3c4 Innerlijke rusteloosheid	Feeling restless inside	299	496	33.9387	36.0465	318.957	476.043	0.148708	795	35.2237					2.08545	0.0512173	0.911484	0.0906377	0.763127	1.08868
HI4: Quiet leisure activities
DIVA_HI_4c1 Luidruchtig zijn tijdens het spelen / in de klas	Being loud-spoken during play or in the classroom	278	370	31.5551	26.8895	259.98	388.02	0.148676	648	28.7107					2.08578	0.0567344	1.2535	0.0946163	1.04132	1.50891
DIVA_HI_4c2 Niet rustig naar TV of films kunnen kijken	Unable to watch TV or films quietly	126	219	14.3019	15.9157	138.416	206.584	0.172648	345	15.2858					1.8598	0.0734216	0.881684	0.121209	0.695245	1.11812
DIVA_HI_4c3 Opmerkingen rustiger/stiller te zijn	Asked to be quieter or calm down	307	426	34.8468	30.9593	294.083	438.917	0.330352	733	32.4767					0.947517	0.0359535	1.19273	0.091649	0.996615	1.42743
DIVA_HI_4c4 In gezelschap snel haantje de voorste zijn	Becoming quickly too cocky in public	191	286	21.6799	20.7849	191.374	285.626	0.972093	477	21.1342					0.00122387	0.0016018	1.05498	0.105351	0.85816	1.29694
HI5: On the go
DIVA_HI_5c1 Constant bezig zijn	Constantly busy	416	645	47.2191	46.875	425.678	635.322	0.544397	1061	47.0093					0.367451	0.0186098	1.01391	0.0864451	0.855883	1.20111
DIVA_HI_5c2 Anderen vinden je onrustig of vinden het moeilijk om je bij te houden	Others find you restless or difficult to keep up with	176	255	19.9773	18.532	172.919	258.081	0.762063	431	19.0961					0.0916717	0.0145841	1.09746	0.109151	0.88609	1.35925
DIVA_HI_5c3 Ongemak voelen bij te lang stilzitten	Is uncomfortable being still for extended time	224	295	25.4257	21.439	208.225	310.775	0.157733	519	22.9951					1.99583	0.0620123	1.24936	0.101495	1.02398	1.52434
DIVA_HI_5c4 Opmerkelijk actief op school en thuis zijn	Excessively active at school and at home	276	375	31.328	27.2529	261.184	389.816	0.236127	651	28.8436					1.40357	0.0464329	1.21775	0.0945608	1.01173	1.46571
DIVA_HI_5c5 Veel energie hebben	Has lots of energy	393	599	44.6084	43.532	397.995	594.005	0.746281	992	43.9521					0.104682	0.0102726	1.04464	0.0868917	0.881055	1.2386
DIVA_HI_5c6 Drammen, doordraven	Always on the go, excessively driven	199	342	22.588	24.8547	217.052	323.948	0.113327	541	23.9699					2.5072	0.0680763	0.882192	0.101895	0.722485	1.0772
HI6: Talks excessively
DIVA_HI_6c1 Bekend staan als kletskous	Known as a chatterbox	322	762	36.5494	55.3779	434.906	649.094	2.62504e-12	1084	48.0284					48.9505	0.212502	0.464149	0.0885184	0.39022	0.552085
DIVA_HI_6c2 Leraren en ouders vragen vaak stil te zijn	Teachers and parents often ask you to be quiet	236	479	26.7877	34.811	286.861	428.139	0.000104153	715	31.6792					15.0599	0.14513	0.685187	0.0948166	0.568984	0.825123
DIVA_HI_6c3 Opmerkingen in rapporten over veel praten	Comments in school reports about talking too much	153	383	17.3666	27.8343	215.046	320.954	4.55865e-08	536	23.7483					29.8959	0.236169	0.544892	0.107367	0.441487	0.672516
DIVA_HI_6c4 Straf krijgen voor veel praten	Being punished for talking too much	148	262	16.7991	19.0407	164.494	245.506	0.0965314	410	18.1657					2.76193	0.0820757	0.858503	0.113294	0.68755	1.07196
DIVA_HI_6c5 Anderen van schoolwerk afhouden door veel praten	Keeping others from doing schoolwork by talking too much	208	383	23.6095	27.8343	237.112	353.888	0.014559	591	26.1852					5.96906	0.100498	0.801307	0.099557	0.659256	0.973965
DIVA_HI_6c6 Anderen geen ruimte geven in een gesprek	Not giving others room during a conversation	84	169	9.53462	12.282	101.505	151.495	0.0247495	253	11.2096					5.04133	0.14116	0.752734	0.141086	0.570883	0.992512
HI7: Blurts out answer
DIVA_HI_7c1 Een flapuit zijn, dingen zeggen zonder nadenken	Being a blabbermouth, saying things without thinking first	333	603	37.798	43.8227	375.527	560.473	0.00456809	936	41.471					8.04296	0.0926979	0.778979	0.0882035	0.655308	0.92599
DIVA_HI_7c2 Als eerste vragen willen beantwoorden op school	Wants to be the first to answer questions at school	246	436	27.9228	31.686	273.621	408.379	0.0309356	682	30.2171					4.65653	0.0826303	0.835224	0.0948538	0.693524	1.00587
DIVA_HI_7c3 Het eerste antwoord eruit flappen, ook al is dit fout	Blurts out an answer even if it is wrong	212	355	24.0636	25.7994	227.483	339.517	0.184643	567	25.1218					1.75985	0.0557118	0.911396	0.10004	0.749119	1.10883
DIVA_HI_7c4 Anderen onderbreken voordat de zin is afgemaakt	Interrupts others before sentences are finished	217	369	24.6311	26.8169	235.106	350.894	0.127017	586	25.9637					2.32859	0.0630373	0.891856	0.0990828	0.734436	1.08302
DIVA_HI_7c5 Kwetsend overkomen	Coming across as being tactless	133	196	15.0965	14.2442	131.996	197.004	0.910107	329	14.5769					0.0127472	0.00622457	1.07047	0.121677	0.84334	1.35878
HI8: Trouble waiting turn
DIVA_HI_8c1 Moeite op beurt te wachten tijdens sport/spel	Difficultly waiting turn in group activities	261	359	29.6254	26.0901	248.747	371.253	0.315378	620	27.4701					1.00802	0.0403217	1.19255	0.095985	0.988033	1.43939
DIVA_HI_8c2 Moeite op de beurt te wachten in de klas	Difficultly waiting turn in the classroom	246	372	27.9228	27.0349	247.944	370.056	0.87322	618	27.3815					0.0254625	0.00641884	1.04557	0.096561	0.865282	1.26342
DIVA_HI_8c3 Altijd haantje de voorste zijn	Always being the first to talk or act	180	270	20.4313	19.6221	180.542	269.458	0.958428	450	19.938					0.00271711	0.00245724	1.05183	0.107657	0.851739	1.29893
DIVA_HI_8c4 Snel ongeduldig zijn	Becomes quickly impatient	358	563	40.6356	40.9157	369.509	551.491	0.439085	921	40.8064					0.598674	0.0254956	0.98847	0.0878154	0.832173	1.17412
DIVA_HI_8c5 Moeite om op beurt te wachten in gesprekken	Difficulty waiting your turn during conversations	219	367	24.8581	26.6715	235.106	350.894	0.174651	586	25.9637					1.84256	0.056074	0.909518	0.0989579	0.749163	1.1042
DIVA_HI_8c4 Oversteken zonder uitkijken	Crosses the road without looking	107	158	12.1453	11.4826	106.319	158.681	0.932	265	11.7412					0.00728104	0.00524172	1.0657	0.133371	0.82055	1.38408
HI9: Interrupts
DIVA_HI_9c1 Inbreken in het spel of activiteiten van anderen	Interrupts the games or activities of others	161	245	18.2747	17.8052	162.889	243.111		406	17.9885					0.0365836	0.00949249	1.03226	0.112098	0.828649	1.28591
DIVA_HI_9c2 Ongevraagd en zonder toestemming spullen van anderen gebruiken	Starts using people’s things without asking or permission	94	155	10.6697	11.2645	99.8999	149.1	0.44557	249	11.0323					0.581895	0.0483418	0.940886	0.13849	0.717219	1.2343
DIVA_HI_9c3 Gesprekken van anderen onderbreken	Interrupts the conversations of others	209	320	23.723	23.2558	212.237	316.763	0.773997	529	23.4382					0.0824554	0.0124848	1.02634	0.101709	0.840842	1.25276
DIVA_HI_9c4 Op alles reageren	Reacts to everything	256	427	29.0579	31.032	274.023	408.977	0.159436	683	30.2614					1.97957	0.0538362	0.910329	0.0943499	0.756634	1.09524
DIVA_HI_9c5 Niet kunnen wachten	Unable to wait	222	378	25.1986	27.4709	240.723	359.277	0.118892	600	26.584					2.43186	0.063664	0.889419	0.0983334	0.733505	1.07847

## Sheet: Adulthood impairment examples
	English translation	Frequency Men	Frequency Women	Percent Men	Percent Women	Expected Freq Men	Expected Freq Women	p-value	Total Frequency	Total Percent	Total Selections Women	Total Selections Men	Grand Total		χ2	φ	OR	SE ln(OR)	Lower Bound OR	Upper Bound OR
C1: Work/education											15221	9122	24343
DIVA_C_1v1 Opleiding(en) nodig voor werk niet afgemaakt	Did not complete education/training needed for work	269	358	30.5335	26.0174	234.954	392.046	0.00497122	627	27.7802					7.88988	0.112176	1.24987	0.0955357	1.03644	1.50726
DIVA_C_1v2 Werk beneden opleidingsniveau	Work below level of education	221	317	25.0851	23.0378	201.604	336.396	0.0840638	538	23.837					2.98453	0.0744812	1.11863	0.100692	0.918278	1.36269
DIVA_C_1v3 Snel op een werkplek uitgekeken	Tire quickly of a workplace	236	398	26.7877	28.9244	237.577	396.423	0.897021	634	28.0904					0.016751	0.00514014	0.8991	0.0965543	0.74408	1.08642
DIVA_C_1v4 Patroon van veel kortdurende banen	Pattern of many short-lasting jobs	173	265	19.6368	19.2587	164.131	273.869	0.381303	438	19.4063					0.766496	0.0418329	1.02443	0.108933	0.827476	1.26826
DIVA_C_1v5 Moeite met administratieve werkzaamheden/planning	Difficulty with administrative work/planning	463	694	52.5539	50.436	433.56	723.44	0.0737698	1157	51.2627					3.19708	0.0525666	1.0885	0.0863676	0.918993	1.28928
DIVA_C_1v6 Geen promotie maken	Not achieving promotions	65	92	7.37798	6.68605	58.8323	98.1677	0.309196	157	6.95614					1.03411	0.0811583	1.11173	0.168103	0.799666	1.54558
DIVA_C_1v7 Beneden kunnen presteren op werk	Under-performing at work	277	419	31.4415	30.4506	260.811	435.189	0.204887	696	30.8374					1.60719	0.048054	1.04747	0.0932593	0.872483	1.25755
DIVA_C_1v8 Met ruzie weggegaan of ontslagen zijn	Left work following arguments or dismissal	114	113	12.9398	8.21221	85.0632	141.937	7.25532e-05	227	10.0576					15.7431	0.263349	1.66125	0.140417	1.26156	2.18756
DIVA_C_1v9 Ziektewet/WIA als gevolg van klachten	Sickness benefits/disability benefit as a result of symptoms	96	169	10.8967	12.282	99.3029	165.697	0.675101	265	11.7412					0.175693	0.0257486	0.873418	0.13578	0.669336	1.13973
DIVA_C_1v10 Beperkt disfunctioneren door compensatie hoog IQ	Limited impairment through compensation of high IQ	225	342	25.5392	24.8547	212.471	354.529	0.277022	567	25.1218					1.18164	0.0456511	1.03699	0.0992972	0.853591	1.25979
DIVA_C_1v11 Beperkt disfunctioneren door compensatie externe structuur	Limited impairment through compensation of external structure	131	213	14.8695	15.4797	128.906	215.094	0.815607	344	15.2415					0.0543816	0.0125732	0.953696	0.120506	0.753067	1.20778
C2: Relationships/family
DIVA_C_2v1 Snel uitgekeken op relaties	Tire quickly of relationships	134	222	15.21	16.1337	133.403	222.597	0.947892	356	15.7732					0.00427118	0.00346377	0.932475	0.119048	0.738416	1.17753
DIVA_C_2v2 Impulsief relaties aangaan / verbreken	Impulsively commencing/ending relationships	135	249	15.3235	18.0959	143.895	240.105	0.348345	384	17.0137					0.879476	0.0478571	0.819067	0.116839	0.651425	1.02985
DIVA_C_2v3 Ongelijkwaardige relatie vanwege klachten	Unequal partner relationship owing to symptoms	132	182	14.983	13.2267	117.665	196.335	0.0946626	314	13.9123					2.79324	0.0943169	1.15618	0.123462	0.907678	1.47271
DIVA_C_2v4 Relatieproblemen, veel ruzies, gebrek intimiteit	Relationship problems, lots of arguments, lack of intimacy	220	295	24.9716	21.439	192.985	322.015	0.0139209	515	22.8179					6.04815	0.10837	1.21962	0.101849	0.998917	1.48909
DIVA_C_2v5 Gescheiden als gevolg van klachten	Divorced owing to symptoms	42	54	4.76731	3.92442	35.9739	60.0261	0.20387	96	4.25343					1.61443	0.12968	1.22553	0.21042	0.811358	1.85113
DIVA_C_2v6 Problemen met seksualiteit als gevolg van klachten	Problems with sexuality as a result of symptoms	51	100	5.78888	7.26744	56.5839	94.4161	0.347851	151	6.6903					0.88128	0.0763956	0.784048	0.177754	0.553396	1.11084
DIVA_C_2v7 Opvoedingsproblemen als gevolg van klachten	Problems with upbringing as a result of symptoms	84	117	9.53462	8.50291	75.3203	125.68	0.205951	201	8.90563					1.59966	0.0892106	1.13412	0.150003	0.845232	1.52176
DIVA_C_2v8 Moeite met huishouden en/of administratie	Difficulty with housekeeping and/or administration	401	656	45.5165	47.6744	396.087	660.913	0.754914	1057	46.8321					0.0974483	0.00960173	0.916921	0.086547	0.773858	1.08643
DIVA_C_2v9 Financiële problemen / gokken	Financial problems or gambling	126	132	14.3019	9.59302	96.6798	161.32	0.000162548	258	11.4311					14.221	0.234777	1.57279	0.132818	1.21231	2.04046
DIVA_C_2v10 Geen relatie aan durven gaan	Not daring to start a relationship	77	113	8.74007	8.21221	71.1983	118.802	0.384555	190	8.41825					0.75609	0.0630826	1.07043	0.154506	0.790754	1.44903
C3: Social contacts
DIVA_C_3v1 Snel uitgekeken zijn op sociale contacten	Tire quickly of social contacts	139	238	15.7775	17.2965	141.272	235.728	0.80895	377	16.7036					0.0584578	0.0124523	0.895728	0.116715	0.712568	1.12597
DIVA_C_3v2 Moeite met onderhouden sociale contacten	Difficultly maintaining social contacts	418	716	47.4461	52.0349	424.941	709.059	0.670224	1134	50.2437					0.18134	0.0126456	0.832197	0.0863943	0.702564	0.985749
DIVA_C_3v3 Conflicten als gevolg van communicatieproblemen	Conflicts as a result of communication problems	161	270	18.2747	19.6221	161.508	269.492	0.959707	431	19.0961					0.00255244	0.00243355	0.915977	0.11049	0.737623	1.13746
DIVA_C_3v4 Moeite met het aangaan van sociale contacten	Difficulty initiating social contacts	183	280	20.7719	20.3488	173.499	289.501	0.361667	463	20.514					0.832096	0.0423932	1.02624	0.106682	0.832605	1.2649
DIVA_C_3v5 Subassertief als gevolg van negatieve ervaringen	Low self-assertiveness as a result of negative experiences	142	274	16.118	19.9128	155.887	260.113	0.159554	416	18.4315					1.97845	0.068963	0.772814	0.113809	0.618299	0.965942
DIVA_C_3v6 Niet attent zijn (vergeten kaart te sturen/meeleven/ bellen etc.)	Not being attentive (i.e. forget to send a card/empathising/phoning, etc)	238	411	27.0148	29.8692	243.198	405.802	0.673351	649	28.755					0.177707	0.0165474	0.869063	0.0960534	0.719928	1.04909
									0	0
A4: Free time/hobby									0	0
DIVA_C_4v1 Niet goed kunnen ontspannen in vrije tijd	Unable to relax properly during free time	467	936	53.0079	68.0233	525.743	877.257	0.00119558	1403	62.1622					10.4972	0.0864982	0.530265	0.0888701	0.445498	0.631162
DIVA_C_4v2 Zeer veel moeten sporten om te kunnen ontspannen	Having to play lots of sports in order to relax	187	254	21.2259	18.4593	165.255	275.745	0.0324208	441	19.5392					4.5761	0.101866	1.19026	0.107781	0.963598	1.47023
DIVA_C_4v3 Blessures als gevolg van vele sporten	Injuries as a result of excessive sport	92	77	10.4427	5.59593	63.329	105.671	5.20767e-06	169	7.48782					20.7593	0.35048	1.96711	0.160916	1.43501	2.69652
DIVA_C_4v4 Niet in staat zijn een boek uit te lezen of een film uit te kijken	Unable to finish a book or watch a film all the way through	340	577	38.5925	41.9331	343.625	573.375	0.80465	917	40.6292					0.0611739	0.00816767	0.870267	0.0881718	0.732149	1.03444
DIVA_C_4v5 Continu bezig zijn en hierdoor oververmoeid raken	Being continually busy and therefore becoming overtired	301	648	34.1657	47.093	355.617	593.383	0.000249582	949	42.047					13.4153	0.118896	0.583035	0.089237	0.48948	0.694472
DIVA_C_4v6 Snel uitgekeken zijn op hobby’s	Tire quickly of hobbies	264	531	29.9659	38.5901	297.909	497.091	0.0129743	795	35.2237					6.17261	0.0881152	0.680896	0.0920614	0.568482	0.81554
DIVA_C_4v7 Ongelukken/rijbewijs kwijt door roekeloos rijgedrag	Accidents/loss of driving licence as a result of reckless driving behaviour	56	40	6.35641	2.90698	35.9739	60.0261	2.41616e-05	96	4.25343					17.8294	0.430956	2.26715	0.211702	1.49719	3.43309
DIVA_C_4v8 Sensation seeking en/of te veel risico’s nemen	Sensation seeking and/or taking too many risks	164	175	18.6152	12.718	127.033	211.967	3.35586e-05	339	15.0199					17.2048	0.225281	1.56975	0.118487	1.24443	1.9801
DIVA_C_4v9 Contact met politie/justitie	Contact with the police/the courts	58	18	6.58343	1.30814	28.4793	47.5207	2.64062e-12	76	3.3673					48.9389	0.802454	5.31686	0.273401	3.11122	9.08614
DIVA_C_4v10 Eetbuien	Binge eating	146	322	16.5721	23.4012	175.373	292.627	0.00503221	468	20.7355					7.86783	0.12966	0.650205	0.110744	0.523339	0.807825
C5: Self-confidence
DIVA_C_5v1 Onzekerheid door negatieve opmerkingen anderen	Uncertainty through negative comments of others	396	742	44.9489	53.9244	426.44	711.56	0.0622981	1138	50.4209					3.47512	0.0552604	0.697652	0.0866724	0.588656	0.826829
DIVA_C_5v2 Negatief zelfbeeld vanwege faalervaringen	Negative self-image due to experiences of failure	409	714	46.4245	51.8895	420.819	702.181	0.466223	1123	49.7563					0.530914	0.0217431	0.803417	0.0864567	0.678184	0.951776
DIVA_C_5v3 Faalangstig om aan nieuwe zaken te beginnen	Fear of failure in terms of starting new things	348	695	39.5006	50.5087	390.841	652.159	0.00613498	1043	46.2118					7.51022	0.0848563	0.639756	0.0875044	0.538926	0.759451
DIVA_C_5v4 Overmatig heftig reageren op kritiek	Excessive intense reaction to criticism	302	560	34.2792	40.6977	323.015	538.985	0.13921	862	38.1923					2.18667	0.0503661	0.76003	0.0897194	0.63747	0.906152
DIVA_C_5v5 Perfectionisme	Perfectionism	442	872	50.1703	63.3721	492.392	821.608	0.00407966	1314	58.2189					8.24802	0.0792277	0.581931	0.0875858	0.490137	0.690918
DIVA_C_5v6 Verdrietig door de symptomen van ADHD	Distressed by the symptoms of ADHD	197	371	22.361	26.9622	212.845	355.155	0.169589	568	25.1661					1.88657	0.0576319	0.780193	0.101136	0.639902	0.951243

## Sheet: Childhood impairment examples
	English translation	Frequency Men	Frequency Women	Percent Men	Percent Women	Expected Freq Men	Expected Freq Women	p-value	Total Frequency	Total Percent	Total Selections Women	Total Selections Men	Grand Total		χ2	φ	OR	SE ln(OR)	Lower Bound OR	Upper Bound OR
C1: Work/education											11458	7214	18672
DIVA_C_1k1 Lager opleidingsniveau dan verwacht op basis van IQ	Lower educational level than expected based on IQ	334	426	37.9115	30.9593	293.629	466.371	0.00263371	760	33.673					9.0453	0.109095	1.36167	0.0906764	1.13996	1.62652
DIVA_C_1k 2 Doublure(s) als gevolg van concentratieproblemen	Staying back (repeating classes) as a result of concentration problems	288	300	32.6901	21.8023	227.176	360.824	2.58406e-07	588	26.0523					26.538	0.212444	1.74192	0.0970632	1.44015	2.10693
DIVA_C_1k3 Opleiding(en) niet afgemaakt / van school gestuurd	Education not completed / rejected from school	244	246	27.6958	17.8779	189.313	300.687	3.90001e-07	490	21.7102					25.7432	0.22921	1.75952	0.103045	1.43774	2.15331
DIVA_C_1k4 Veel langer over opleiding gedaan dan gebruikelijk	Took much longer to complete education than usual	160	219	18.1612	15.9157	146.428	232.572	0.152214	379	16.7922					2.04992	0.0735443	1.1724	0.114313	0.937063	1.46683
DIVA_C_1k5 Opleiding passend bij IQ met veel moeite behaald	Achieved education suited to IQ with a lot of effort	96	166	10.8967	12.064	101.225	160.775	0.507382	262	11.6083					0.439462	0.0409553	0.891413	0.136166	0.682609	1.16409
DIVA_C_1k6 Moeite met het maken van huiswerk	Difficulty doing homework	512	703	58.1158	51.0901	469.42	745.58	0.0121142	1215	53.8325					6.29408	0.0719744	1.32832	0.0870144	1.12004	1.57533
DIVA_C_1k7 Speciaal onderwijs gevolgd vanwege klachten	Followed special education on account of symptoms	66	40	7.49149	2.90698	40.9535	65.0465	5.84626e-07	106	4.6965					24.9623	0.485277	2.70479	0.205249	1.80893	4.04431
DIVA_C_1k8 Commentaar leerkrachten over gedrag / concentratie	Comments from teachers about behaviour or concentration	382	458	43.3598	33.2849	324.537	515.463	4.66353e-05	840	37.2175					16.5802	0.140493	1.53441	0.0888512	1.28916	1.8263
DIVA_C_1k9 Beperkt disfunctioneren door compensatie hoog IQ	Limited impairment through compensation of high IQ	210	339	23.8365	24.6366	212.108	336.892	0.853389	549	24.3243					0.0341496	0.0078869	0.957361	0.100829	0.785686	1.16655
DIVA_C_1k10 Beperkt disfunctioneren door compensatie externe structuur	Limited impairment through compensation of external structure	146	251	16.5721	18.2413	153.382	243.618	0.446687	397	17.5897					0.579046	0.038191	0.890316	0.11438	0.711512	1.11406
C2: Relationships/family
DIVA_C_2k1 Vaak ruzie met broertjes / zusjes	Frequent arguments with brothers or sisters	196	303	22.2474	22.0203	192.791	306.209	0.767942	499	22.109					0.0870653	0.0132091	1.01326	0.103895	0.826581	1.24211
DIVA_C_2k2 Vaak straf / slaag	Frequent punishment or hiding	153	212	17.3666	15.407	141.019	223.981	0.197774	365	16.1719					1.65874	0.0674128	1.15392	0.116128	0.919025	1.44886
DIVA_C_2k3 Weinig contact met familie vanwege conflicten	Little contact with family on account of conflicts	70	131	7.94552	9.52035	77.6571	123.343	0.267337	201	8.90563					1.23036	0.0782381	0.820305	0.154776	0.605658	1.11102
DIVA_C_2k4 Langer structuur van ouders nodig dan normaal	Required structure from parents for a longer period than would normally be the case	279	377	31.6686	27.3983	253.448	402.552	0.0404729	656	29.0651					4.19795	0.0799957	1.22809	0.0943339	1.02078	1.47751
C3: Social contacts
DIVA_C_3k1 Moeite met onderhouden van sociale contacten	Difficultly maintaining social contacts	177	339	20.0908	24.6366	199.359	316.641	0.0432306	516	22.8622					4.08636	0.0889905	0.769094	0.104806	0.626277	0.944479
DIVA_C_3k2 Conflicten als gevolg van communicatieproblemen	Conflicts as a result of communication problems	101	191	11.4642	13.8808	112.815	179.185	0.155594	292	12.9375					2.01654	0.083102	0.803363	0.131387	0.620973	1.03932
DIVA_C_3k3 Moeite met het aangaan van sociale contacten	Difficultly entering into social contacts	142	261	16.118	18.968	155.701	247.299	0.161023	403	17.8556					1.96459	0.0698206	0.820877	0.114559	0.655789	1.02753
DIVA_C_3k4 Subassertief als gevolg van negatieve ervaringen	Low self-assertiveness as a result of negative experiences	106	231	12.0318	16.7878	130.201	206.799	0.00677883	337	14.9313					7.33066	0.147488	0.67795	0.126201	0.529387	0.868204
DIVA_C_3k5 Weinig vriendjes / vriendinnetjes	Few friends	183	321	20.7719	23.3285	194.722	309.278	0.28355	504	22.3305					1.15	0.0477676	0.861674	0.104691	0.701824	1.05793
DIVA_C_3k6 Gepest zijn	Being teased	254	446	28.8309	32.4128	270.448	429.552	0.201691	700	31.0146					1.63009	0.0482565	0.844723	0.0940709	0.702489	1.01576
DIVA_C_3k7 Buitengesloten zijn / niet mee mogen doen met groep	Shut out by, or not being allowed, to do things with a group	169	372	19.1827	27.0349	209.017	331.983	0.00041017	541	23.9699					12.4853	0.151915	0.640616	0.104909	0.521552	0.78686
DIVA_C_3k8 Een pestkop zijn	Being a bully	84	72	9.53462	5.23256	60.2712	95.7288	9.54918e-05	156	6.91183					15.2238	0.312392	1.90882	0.166779	1.37658	2.64686
A4: Free time/hobby
DIVA_C_4k1 Niet goed kunnen ontspannen in vrije tijd	Unable to relax properly during free time	226	431	25.6527	31.3227	253.835	403.165	0.0257323	657	29.1094					4.97392	0.0870095	0.756522	0.0965913	0.626039	0.914201
DIVA_C_4k2 Zeer veel moeten sporten om te kunnen ontspannen	Having to play lots of sport to be able to relax	165	201	18.7287	14.6076	141.406	224.594	0.0113123	366	16.2162					6.41558	0.132397	1.34714	0.115254	1.07475	1.68857
DIVA_C_4k3 Blessures als gevolg van vele sporten	Injuries as a result of excessive sport	67	71	7.60499	5.15988	53.3168	84.6832	0.0167483	138	6.11431					5.72256	0.203637	1.51287	0.176081	1.07132	2.13642
DIVA_C_4k4 Niet in staat zijn een boek uit te lezen of een film uit te kijken	Unable to finish a book or watch a film all the way through	257	353	29.1714	25.6541	235.676	374.324	0.0761977	610	27.027					3.14419	0.0717943	1.19357	0.0964572	0.987969	1.44197
DIVA_C_4k5 Continu bezig zijn en hierdoor oververmoeid raken	Being continually busy and therefore becoming overtired	144	288	16.3451	20.9302	166.905	265.095	0.0236196	432	19.1405					5.12235	0.108891	0.738128	0.112662	0.591878	0.920515
DIVA_C_4k6 Snel uitgekeken zijn op hobby’s	Tired quickly of hobbies	211	413	23.9501	30.0145	241.085	382.915	0.0133814	624	27.6473					6.11797	0.0990174	0.734318	0.0984459	0.605459	0.8906
DIVA_C_4k7 Sensation seeking en/of te veel risico’s nemen	Sensation seeking and/or taking too many risks	146	156	16.5721	11.3372	116.679	185.321	0.000529882	302	13.3806					12.0075	0.199399	1.55346	0.124257	1.21767	1.98185
DIVA_C_4k8 Contact met politie/justitie	Contact with the police/courts	56	24	6.35641	1.74419	30.9083	49.0917	8.33849e-09	80	3.54453					33.1945	0.644152	3.82384	0.247943	2.35205	6.2166
DIVA_C_4k9 Vaak ongelukken	Increased number of accidents	118	149	13.3939	10.8285	103.156	163.844	0.0620909	267	11.8299					3.48064	0.114176	1.27355	0.131574	0.984052	1.64821
C5: Self-confidence
DIVA_C_5k1 Onzekerheid door negatieve opmerkingen anderen	Uncertainty through negative comments of others	380	725	43.1328	52.689	426.921	678.079	0.0037446	1105	48.9588					8.40369	0.0872075	0.681065	0.0868504	0.574461	0.807453
DIVA_C_5k2 Negatief zelfbeeld vanwege faalervaringen	Negative self-image due to experiences of failure	323	588	36.6629	42.7326	351.968	559.032	0.0487098	911	40.3633					3.88533	0.0653062	0.775742	0.0886443	0.652021	0.922938
DIVA_C_5k3 Faalangstig om aan nieuwe zaken te beginnen	Fear of failure in terms of starting new things	283	588	32.1226	42.7326	336.514	534.486	0.000196097	871	38.5911					13.8681	0.126183	0.634212	0.0904186	0.531212	0.757182
DIVA_C_5k4 Overmatig heftig reageren op kritiek	Excessive intense reaction to criticism	229	457	25.9932	33.2122	265.039	420.961	0.00471484	686	30.3943					7.98569	0.107893	0.706297	0.095796	0.585388	0.852178
DIVA_C_5k5 Perfectionisme	Perfectionism	257	610	29.1714	44.3314	334.969	532.031	5.38039e-08	867	38.4138					29.5747	0.184693	0.517187	0.091861	0.43197	0.619215
